# Supplementary material for: Quantification of Peptides in Food Hydrolysate from Vicia faba
Source: Foods. 2025 Mar 28;14(7):1180. doi: 10.3390/foods14071180 (PMC11988565; doi:10.3390/foods14071180)
Supplement: Supplementary file 1 [file foods-14-01180-s001.zip]

Archive with 1 entries (1 files):
- foods-3513869-supplementary.pdf
